# Supplementary material for: Emergency department physicians’ experiences and perceptions with medication-related work tasks and the potential role of clinical pharmacists
Source: Int J Qual Stud Health Well-being. 2023 Jun 21;18(1):2226941. doi: 10.1080/17482631.2023.2226941 (PMC10286684; doi:10.1080/17482631.2023.2226941)
Supplement: Supplemental Material [file ZQHW_A_2226941_SM8127.zip]

Archive with 3 entries (2 files):
- Supplementary files/
- Supplementary files/Supplementary file 1_Semi structured interview guide.docx
- Supplementary files/Supplementary file 2_data analysis example.docx
